# Supplementary material for: Threat of shock increases excitability and connectivity of the intraparietal sulcus
Source: eLife. 2017 May 30;6:e23608. doi: 10.7554/eLife.23608 (PMC5478270; doi:10.7554/eLife.23608)
Supplement: Source code 1. — This zip file contains shell scripts and matlab functions that were used to analyze the Startle, MEG, and MRI data. DOI: http://dx.doi.org/10.7554/eLife.23608.020 [file elife-23608-code1.zip]

Archive with 61 entries (57 files):
- code/meg_matlab_functions/
- code/meg_matlab_functions/average_freq_clust.m
- code/meg_matlab_functions/check_alignment_mri_meg.m
- code/meg_matlab_functions/check_covariance_svd.m
- code/meg_matlab_functions/freq_statistic_meg.m
- code/meg_matlab_functions/ft_compile.m
- code/meg_matlab_functions/preprocess_meg.m
- code/meg_matlab_functions/preprocess_mri.m
- code/meg_matlab_functions/process_beamformer_fbands_compile.m
- code/meg_matlab_functions/process_dics_correlation_compile.m
- code/meg_matlab_functions/process_freq_correlation_peak_allsubs.m
- code/meg_matlab_functions/reject_components_meg.m
- code/meg_matlab_functions/setup_environment.m
- code/meg_matlab_functions/source_statistic_fbands_compile.m
- code/meg_matlab_functions/template.m
- code/meg_shell_scripts/
- code/meg_shell_scripts/d01.check_motion.csh
- code/meg_shell_scripts/d02.catonate.csh
- code/meg_shell_scripts/d03.add_markers.csh
- code/meg_shell_scripts/d04.preprocess_meg.csh
- code/meg_shell_scripts/d04.preprocess_startle_meg.csh
- code/meg_shell_scripts/d05.reject_components_meg.csh
- code/meg_shell_scripts/d06.preprocess_mri.csh
- code/meg_shell_scripts/d07.process_forward_model_mri.csh
- code/meg_shell_scripts/d08.check_alignment_mri_meg.csh
- code/meg_shell_scripts/d09.process_beamformer_peak_allsubs.csh
- code/meg_shell_scripts/d10.roistats.csh
- code/meg_shell_scripts/d11.mask_stat.csh
- code/meg_shell_scripts/d24.process_dics_correlation_compile.csh
- code/meg_shell_scripts/d25.source_statistic_fbands_compile.csh
- code/mri_shell_scripts/
- code/mri_shell_scripts/01.Dimon.csh
- code/mri_shell_scripts/a01.fs.csh
- code/mri_shell_scripts/f01.meica.csh
- code/mri_shell_scripts/f02.stimfiles.csh
- code/mri_shell_scripts/f03.align_epi2anat.csh
- code/mri_shell_scripts/f04.cat_regressors.csh
- code/mri_shell_scripts/f05.3ddeconvolve.csh
- code/mri_shell_scripts/f06.align_blips.csh
- code/mri_shell_scripts/f07.timing_tool.csh
- code/mri_shell_scripts/f08.3dtcat.csh
- code/mri_shell_scripts/f09.qwarp.csh
- code/mri_shell_scripts/f10.afni2nifti.csh
- code/mri_shell_scripts/f25.estimate_blur.csh
- code/mri_shell_scripts/f26.3dclustsim.csh
- code/mri_shell_scripts/f27.cluster.csh
- code/mri_shell_scripts/f27.cluster.wbconn_both.csh
- code/mri_shell_scripts/i01.3dtcorr1d.csh
- code/mri_shell_scripts/i01.3dtcorr1d.wb.csh
- code/mri_shell_scripts/i01.3dtcorrmap.group.all.csh
- code/mri_shell_scripts/i02.3dtcorr1d.roistats.csh
- code/mri_shell_scripts/i02.3dtcorr1d.wbconn_both.roistats.csh
- code/mri_shell_scripts/i15.3dnetcorr.csh
- code/mri_shell_scripts/i17.3dttest.csh
- code/mri_shell_scripts/i18.3dtcorr1d.3dttest.csh
- code/mri_shell_scripts/m01.tscores.csh
- code/mri_shell_scripts/m02.mni.csh
- code/mri_shell_scripts/m02.orthogonal_roi_masks.csh
- code/mri_shell_scripts/m03.component_masks.csh
- code/startle_matlab/
- code/startle_matlab/analyze_startle.m
