# Supplementary material for: Threat of shock increases excitability and connectivity of the intraparietal sulcus
Source: eLife. 2017 May 30;6:e23608. doi: 10.7554/eLife.23608 (PMC5478270; doi:10.7554/eLife.23608)
Supplement: Source code 1. — This zip file contains shell scripts and matlab functions that were used to analyze the Startle, MEG, and MRI data. DOI: http://dx.doi.org/10.7554/eLife.23608.020 [file elife-23608-code1.zip › code/meg_matlab_functions/average_freq_clust.m]

expdir = '/gpfs/gsfs4/users/balderstonnl/startle_meg';
[ft_home, subdir, mridir, scrdir, logdir, resdir, stmdir, emgdir, matdir, template, dspath, anatpath] = setup_environment(expdir)
cd(resdir)
cd sensor

combinedalpha = 0.025;

%thrnames = {'saf.clean.pow.peak', 'saf.clean.pow.alpha', 'saf.clean.pow.gamma', 'saf.clean.str.peak', 'saf.clean.str.alpha'};
statnames = {'ttest.saf-thr.clean.pow.alpha', 'ttest.saf-thr.clean.pow.gamma', 'ttest.saf-thr.clean.pow.peak', 'ttest.saf-thr.clean.str.alpha', 'ttest.saf-thr.clean.str.peak'};


for n=1:length(statnames)

    
    statname = statnames{n};
    
     try
         load(strcat(statname, '.mat'));
     catch
         disp('################################missing files')
     end
    
    
    
        
        cfg = [];
        cfg.zlim = [-5 5];
        cfg.alpha = combinedalpha;
        cfg.style = 'straight';
        cfg.layout = 'CTF275.lay';
        cfg.subplotsize = [1 1];
        
        cfg.saveaspng = strcat(resdir, '/', statname, '.pos.png');
        ft_clusterplot(cfg,stat)
        close ALL HIDDEN
        
        stat.stat = stat.stat*-1;
        cfg.saveaspng = strcat(resdir, '/', statname, '.neg.png');
        ft_clusterplot(cfg,stat)
        close ALL HIDDEN
end
