# Supplementary material for: Threat of shock increases excitability and connectivity of the intraparietal sulcus
Source: eLife. 2017 May 30;6:e23608. doi: 10.7554/eLife.23608 (PMC5478270; doi:10.7554/eLife.23608)
Supplement: Source code 1. — This zip file contains shell scripts and matlab functions that were used to analyze the Startle, MEG, and MRI data. DOI: http://dx.doi.org/10.7554/eLife.23608.020 [file elife-23608-code1.zip › code/meg_matlab_functions/ft_compile.m]

function ft_compile(expdir,fname)

[ft_home, subdir, mridir, scrdir, logdir, resdir, stmdir, emgdir, matdir, template, dspath, anatpath] = setup_environment(expdir)

% these paths will be added at compilation
addpath(matdir);
addpath(ft_home);
addpath(genpath(strcat(ft_home, '/qsub')));
addpath(strcat(ft_home, '/external/freesurfer'));
addpath('/usr/local/apps/freesurfer/5.3.0/fsfast/toolbox');

mcc2('-mv', '-N', '-p', 'stats', '-p', 'images', '-p', 'signal', '-R', '-nodisplay', '-R', '-singleCompThread', fname);

delete mccExcludedFiles.log
delete run*.sh
delete readme.txt
delete requiredMCRProducts.txt

end
