# Supplementary material for: Threat of shock increases excitability and connectivity of the intraparietal sulcus
Source: eLife. 2017 May 30;6:e23608. doi: 10.7554/eLife.23608 (PMC5478270; doi:10.7554/eLife.23608)
Supplement: Source code 1. — This zip file contains shell scripts and matlab functions that were used to analyze the Startle, MEG, and MRI data. DOI: http://dx.doi.org/10.7554/eLife.23608.020 [file elife-23608-code1.zip › code/meg_matlab_functions/template.m]

function template(expdir)


try
    expdir = '/gpfs/gsfs4/users/balderstonnl/startle_meg';
    cd(strcat(expdir, '/mfiles'));
    process_freq_correlation_peak_allsubs(expdir)
catch
    disp('################################failed ');
end


try
    expdir = '/gpfs/gsfs4/users/balderstonnl/startle_meg';
    cd(strcat(expdir, '/mfiles'));
    freq_statistic_meg(expdir)
catch
    disp('################################failed ');
end


alpha = 0.05;
perms = 1000;


stat = {'str', 'dics', 'anx', 'avg'};
fband = {'peak'};


for f=1:length(fband)
    for s=1:length(stat)
        
        stats = stat{s};
        fbands = fband{f};
        try
            expdir = '/gpfs/gsfs4/users/balderstonnl/startle_meg';
            cd(strcat(expdir, '/mfiles'));
            source_statistic_fbands_compile(expdir,stats,fbands,alpha,perms)
        catch
            disp('################################failed ');
        end
        
    end
end
