# Supplementary material for: Threat of shock increases excitability and connectivity of the intraparietal sulcus
Source: eLife. 2017 May 30;6:e23608. doi: 10.7554/eLife.23608 (PMC5478270; doi:10.7554/eLife.23608)
Supplement: Source code 1. — This zip file contains shell scripts and matlab functions that were used to analyze the Startle, MEG, and MRI data. DOI: http://dx.doi.org/10.7554/eLife.23608.020 [file elife-23608-code1.zip › code/meg_shell_scripts/d11.mask_stat.csh]

#!/bin/tcsh
setenv expdir `dirname $PWD`
setenv outfile `basename $0`
setenv subdir ${expdir}/data
setenv mridir ${expdir}/anat
setenv scrdir ${expdir}/SCRIPTS
setenv logdir ${expdir}/logs
setenv resdir ${expdir}/results
setenv stmdir ${expdir}/stimtimes
setenv emgdir ${expdir}/startle
setenv matdir ${expdir}/mfiles
setenv subs `ls ${subdir}`
setenv subnum `ls ${subdir} | wc -l`
setenv mrisubs `ls ${mridir}`
setenv mrisubnum `ls ${mridir} | wc -l`

cd $resdir

#foreach file (`ls *nii`)

#set fbase=`basename $file .nii`


#3dAllineate \
#-base MNI_avg152T1+tlrc \
#-1Dmatrix_save $fbase.stat.warp_2_mni.1D \
#-source $fbase.nii \
#-warp shift_rotate_scale \
#-prefix $fbase.scale.nii

#end


foreach posfile (`ls *.posclusterslabelmat.nii`)

set fbase=`basename $posfile .posclusterslabelmat.nii`
echo $fbase

3dcalc \
-a $fbase.stat.nii \
-b $fbase.posclusterslabelmat.nii \
-c MNI_avg152T1+tlrc \
-expr "a*step(b)*step(c)" \
-prefix $fbase.stat.pos.mask.nii 


end


foreach negfile (`ls *.negclusterslabelmat.nii`)

set fbase=`basename $negfile .negclusterslabelmat.scale.nii`


3dcalc \
-a $fbase.stat.nii \
-b $fbase.negclusterslabelmat.nii \
-c MNI_avg152T1+tlrc \
-expr "a*step(b)*step(c)" \
-prefix $fbase.stat.neg.mask.nii 


end
