# Supplementary material for: Threat of shock increases excitability and connectivity of the intraparietal sulcus
Source: eLife. 2017 May 30;6:e23608. doi: 10.7554/eLife.23608 (PMC5478270; doi:10.7554/eLife.23608)
Supplement: Source code 1. — This zip file contains shell scripts and matlab functions that were used to analyze the Startle, MEG, and MRI data. DOI: http://dx.doi.org/10.7554/eLife.23608.020 [file elife-23608-code1.zip › code/mri_shell_scripts/f26.3dclustsim.csh]

#!/bin/tcsh

setenv expdir `dirname $PWD`
setenv subdir ${expdir}/data
setenv scrdir ${expdir}/SCRIPTS
setenv logdir ${expdir}/logs
setenv stmdir ${expdir}/stimtimes
setenv resdir ${expdir}/results
setenv SUBJECTS_DIR ${expdir}/anat
setenv outfile `basename $0`
setenv subs `ls ${subdir}`

setenv swarmfile ${scrdir}/rm.${outfile}.swarm
setenv logfile ${logdir}/${outfile}
setenv mask ${resdir}/group.wm.mask.thresh.nii

cd ${resdir}/blur_estimate
rm rm.*

foreach blurest (`ls ???.???.qwarp.blur.1D`)
cat ${blurest} | tail -n1 | tee -a rm.errts.blur
end


1dtranspose \
rm.errts.blur \
| tee rm.errts.blur.trans.1D

3dTstat \
-mean \
-prefix - \
rm.errts.blur.trans.1D \
| tee rm.errts.blur.trans.ave

1dtranspose \
rm.errts.blur.trans.ave \
| tee errts.ave

setenv acs `cat errts.ave | tr -s " " | cut -d" " -f2-4`


echo "this is $acs"

rm rm.*


3dClustSim \
-mask ${mask} \
-dxyz 3 3 3 \
-acf $acs \
-MEGA \
-both \
-prefix 3dclustsim
