# Supplementary material for: Threat of shock increases excitability and connectivity of the intraparietal sulcus
Source: eLife. 2017 May 30;6:e23608. doi: 10.7554/eLife.23608 (PMC5478270; doi:10.7554/eLife.23608)
Supplement: Source code 1. — This zip file contains shell scripts and matlab functions that were used to analyze the Startle, MEG, and MRI data. DOI: http://dx.doi.org/10.7554/eLife.23608.020 [file elife-23608-code1.zip › code/mri_shell_scripts/i02.3dtcorr1d.wbconn_both.roistats.csh]

#!/bin/tcsh

setenv expdir `dirname $PWD`
setenv subdir ${expdir}/data
setenv scrdir ${expdir}/SCRIPTS
setenv logdir ${expdir}/logs
setenv stmdir ${expdir}/stimtimes
setenv resdir ${expdir}/results
setenv SUBJECTS_DIR ${expdir}/anat
setenv outfile `basename $0`
setenv subs `ls ${subdir}`
setenv subnum `ls ${subdir} | wc -l`


setenv statsfile ${outfile}.1D
setenv mask wb.3dtcorr1d.both.1_mask.nii

cd $resdir
rm $statsfile

foreach subject (${subs})
foreach cond (thr saf)

echo "$subject $cond" | tee -a rm.${statsfile}

3dROIstats \
-mask ${mask} \
${subdir}/${subject}/${subject}.${cond}.both.3dtcorr1d.z.nii \
| tee -a ${statsfile}

end
end
