# Supplementary material for: Threat of shock increases excitability and connectivity of the intraparietal sulcus
Source: eLife. 2017 May 30;6:e23608. doi: 10.7554/eLife.23608 (PMC5478270; doi:10.7554/eLife.23608)
Supplement: Source code 1. — This zip file contains shell scripts and matlab functions that were used to analyze the Startle, MEG, and MRI data. DOI: http://dx.doi.org/10.7554/eLife.23608.020 [file elife-23608-code1.zip › code/mri_shell_scripts/i18.3dtcorr1d.3dttest.csh]

#!/bin/tcsh

setenv expdir `dirname $PWD`
setenv subdir ${expdir}/data
setenv scrdir ${expdir}/SCRIPTS
setenv logdir ${expdir}/logs
setenv stmdir ${expdir}/stimtimes
setenv resdir ${expdir}/results
setenv SUBJECTS_DIR ${expdir}/anat
setenv outfile `basename $0`
setenv subs `ls ${subdir}`
setenv subnum `ls ${subdir} | wc -l`


foreach maskint ( 1      2      3	both)

cd $subdir

setenv thr `ls ???/???.thr.${maskint}.3dtcorr1d.z.nii`
setenv saf `ls ???/???.saf.${maskint}.3dtcorr1d.z.nii`


3dttest++ \
-paired \
-setA $thr \
-setB $saf \
-prefix ${resdir}/wb.3dtcorr1d.$maskint.nii


end
