# Supplementary material for: Threat of shock increases excitability and connectivity of the intraparietal sulcus
Source: eLife. 2017 May 30;6:e23608. doi: 10.7554/eLife.23608 (PMC5478270; doi:10.7554/eLife.23608)
Supplement: Source code 1. — This zip file contains shell scripts and matlab functions that were used to analyze the Startle, MEG, and MRI data. DOI: http://dx.doi.org/10.7554/eLife.23608.020 [file elife-23608-code1.zip › code/mri_shell_scripts/m02.mni.csh]

#!/bin/tcsh

setenv expdir `dirname $PWD`
setenv subdir ${expdir}/data
setenv scrdir ${expdir}/SCRIPTS
setenv logdir ${expdir}/logs
setenv stmdir ${expdir}/stimtimes
setenv resdir ${expdir}/results
setenv SUBJECTS_DIR ${expdir}/anat
setenv outfile `basename $0`
setenv subs `ls ${subdir}`
setenv subnum `ls ${subdir} | wc -l`
setenv tvalue 3
mkdir ${resdir}/${subnum}_subs/components


############################################
#
#
#be sure to run this after
#running the group level ICA
#
#
############################################
cd ${resdir}

foreach subbrick (1	2	3	4	5	6	7	8	9	10	11	12	13	14	15	16	17	18	19	20	21	22	23	24	25)

3dbucket \
-prefix ica.tscores.${subbrick}.nii \
ica.tscores.nii"[${subbrick}]"

end
